# Supplementary material for: Docetaxel and Lidocaine Co-Loaded (NLC-in-Hydrogel) Hybrid System Designed for the Treatment of Melanoma
Source: Pharmaceutics. 2021 Sep 24;13(10):1552. doi: 10.3390/pharmaceutics13101552 (PMC8537790; doi:10.3390/pharmaceutics13101552)
Supplement: Supplementary file 1 [file pharmaceutics-13-01552-s001.zip]

Archive with 1 entries (1 files):
- pharmaceutics-1376707-supplementary.pdf
